# Supplementary material for: Influenza Vaccination of Nurses and Other Health Care Workers in Different Occupational Settings: A Classic and AI Mixed Approach for Time-to-Event Data
Source: Nurs Rep. 2025 Mar 3;15(3):87. doi: 10.3390/nursrep15030087 (PMC11944323; doi:10.3390/nursrep15030087)
Supplement: Supplementary file 1 [file nursrep-15-00087-s001.zip]

Archive with 2 entries (2 files):
- SuppMat_S1.pdf
- SuppMat_S2.pdf
